# Supplementary material for: Molecular profiling of lipid droplets inside HuH7 cells with Raman micro-spectroscopy
Source: Commun Biol. 2020 Jul 10;3:372. doi: 10.1038/s42003-020-1100-4 (PMC7351753; doi:10.1038/s42003-020-1100-4)
Supplement: Supplementary file 3 — Supplementary Data 1 [file 42003_2020_1100_MOESM3_ESM.xlsx]

## Sheet: Figure 5a
Figure 5a: Relative composition of sterols
	OL Feed			CH Feed
Alkyne Cholesterol (%)	94.9339	79.8419	94.8567	26.6832	32.6323	36.4205
Cholesterol (%)	5.0661	20.1581	5.14328	73.3168	67.3677	63.5795

## Sheet: Figure 5b
Figure 5b: Total Raman intensity of sterols
	OL Feed			CH Feed
Total sterol Raman intensity	109180	158338	183889	181755	167736	140992

## Sheet: Figure 5c
Figure 5c: Total sterol outside LDs
	OL Feed			CH Feed
Total sterol outside LD (%)	31.8434	29.0011	35.6735	52.5121	42.9992	44.2723

## Sheet: Figure 5d
Figure 5d: Composition of LD
	Alkyne Cholesterol	Cholesterol	Oleate	Polyunsaturated Lipid	Polar Lipid	Protein
LD1	13.9699	0	57.3742	1.31828	2.17839	25.1592
LD2	14.1039	0.0492242	60.2267	1.19911	0.636445	23.7846
LD3	14.0464	0	59.2586	1.68102	0.731701	24.2823
LD4	13.9898	0	60.3798	0.65731	1.37795	23.5952
LD5	13.0304	0.378828	54.6375	0.508078	2.39576	29.0495
LD6	14.5654	0.00369755	64.7033	0.315595	1.04834	19.3637
LD7	14.2268	0.0314545	60.9062	1.37976	0.459103	22.9967
LD8	14.1848	0.0176559	62.0425	0.590731	0.736565	22.4278
LD9	14.3202	0.00600255	61.6853	1.26631	0.808196	21.914
LD10	14.2007	0.0924628	61.4437	0.506549	2.09853	21.6581
LD11	14.5051	0	65.2017	0.576756	0.578487	19.1379
LD12	14.901	0	65.3904	2.16075	0.124432	17.4234
LD13	14.7436	0.00474335	64.6461	2.24437	0.104596	18.2566
LD14	14.5242	0.00383133	62.3252	2.43911	0.13265	20.575
LD15	14.6514	0	64.6374	2.52421	0.0332153	18.1537
LD16	14.3978	0	62.7175	1.54518	0.341047	20.9985
LD17	14.3419	0.00177642	61.5397	1.7017	0.215074	22.1998
LD18	14.6134	0	63.6439	2.26633	0.107538	19.3689
LD19	13.0618	0.0473406	50.4747	1.70117	3.07681	31.6382
LD20	13.6743	0.0714158	57.0343	0.298116	1.49807	27.4238
LD21	14.1833	0.0216634	60.6612	1.38466	0.467867	23.2814
LD22	13.4627	0.0960057	56.8342	0.823939	0.757697	28.0254
LD23	14.4032	0.00220752	63.2808	0.532885	0.787261	20.9936
LD24	13.9176	0.0183722	57.9917	1.77285	0.760823	25.5387
LD25	14.3918	0.0456116	63.466	0.518995	1.00491	20.5726
LD26	14.0674	0.112068	61.3922	0.615984	1.58758	22.2248
LD27	14.5449	0.0674508	64.9224	0.252533	1.37202	18.8406
LD28	14.5172	0.0293071	63.3809	0.644381	1.20393	20.2243
LD29	12.7863	0.573303	51.4678	0.789094	3.98162	30.4019
LD30	14.6225	0.0242683	64.1525	0.674566	0.895212	19.6309
LD31	14.2953	0	61.0795	0.306233	2.21406	22.1049
LD32	16.4103	2.75918	60.839	5.08141	0.560066	14.3501
LD33	16.0937	2.99092	60.0601	4.75205	0.629685	15.4735
LD34	15.9936	3.10602	59.814	4.87912	0.436611	15.7707
LD35	15.4259	3.40179	57.4784	4.89175	0.627021	18.1752
LD36	14.8802	3.10555	54.0874	4.72471	1.47778	21.7244
LD37	15.2836	3.31062	56.4068	4.9783	0.840945	19.1798
LD38	16.8638	2.62489	62.5458	5.90009	0.158078	11.9073
LD39	15.5575	2.99494	57.6596	4.38019	0.523541	18.8843
LD40	14.365	3.08976	53.9298	2.74933	0.675596	25.1905
LD41	15.1222	3.59566	56.6794	4.3659	0.582833	19.654
LD42	15.1819	2.83083	56.1458	4.26148	0.749749	20.8303
LD43	14.2571	3.61138	53.4099	3.41747	1.40217	23.902
LD44	16.5462	2.78484	61.6587	5.53506	0.266594	13.2086
LD45	15.1109	3.34056	56.7873	3.50404	0.898715	20.3585
LD46	13.3112	3.80506	48.8244	3.72684	2.1449	28.1876
LD47	15.8401	2.88217	59.0604	4.85968	0.276502	17.0811
LD48	15.2076	3.49649	56.7832	4.76311	0.16906	19.5805
LD49	15.3622	3.28787	57.6499	3.99525	0.832932	18.8718
LD50	14.4402	2.94537	52.4737	3.53334	1.19422	25.4132
LD51	15.0752	3.02009	55.9115	4.21841	0.762237	21.0125
LD52	16.4958	2.75303	61.6408	5.24312	0.136458	13.7308
LD53	15.0455	3.11289	55.9369	4.47566	1.05853	20.3706
LD54	16.2109	3.08427	61.2055	5.19687	0.4246	13.8778
LD55	18.1983	0.513651	68.9961	0.102644	0.356934	11.8325
LD56	18.294	0.565069	69.6479	0.235256	0.358845	10.899
LD57	17.5542	0.844381	64.7232	0.133	0.596612	16.1485
LD58	16.9033	1.01421	60.6056	0	1.90558	19.5713
LD59	17.5478	0.771288	65.8886	0.0438519	0.543201	15.2053
LD60	18.9526	0.29509	71.9574	0.445456	0.153207	8.19622
LD61	17.8941	0.515464	65.4559	0	1.4525	14.682
LD62	19.2445	0.265906	74.617	0.495821	0.190625	5.18614
LD63	17.9748	0.697949	67.1472	0	1.32544	12.8546
LD64	18.6725	0.290071	70.9809	0.0288837	0.850114	9.17762
LD65	19.015	0.295943	75.6359	0.81734	0.104089	4.1317
LD66	18.4256	0.302116	68.9386	0.0929176	0.126059	12.1147
LD67	19.372	0.152627	73.4659	0.709493	0.10393	6.19608
LD68	18.5714	0.529817	73.3625	0.427609	0.249441	6.85929
LD69	19.4941	0.203955	76.4794	1.02635	0.00900944	2.78715
LD70	17.7022	0.764515	66.9943	0	2.40955	12.1294
LD71	17.3581	0.743543	63.8421	0	1.50955	16.5468
LD72	16.5136	1.18412	62.2892	0	3.00722	17.0059
LD73	16.8145	0.883069	62.3858	0.186048	2.22099	17.5095
LD74	19.2562	0.211701	73.7977	0.52778	0.225813	5.98081
LD75	18.9859	0.474301	72.6047	1.09172	0.104238	6.73915
LD76	17.9199	0.546759	66.6245	0	1.28911	13.6197
LD77	19.4789	0.177244	76.0612	0.487484	0.188204	3.607
LD78	17.6073	0.682642	66.3416	0	0.734509	14.6339
LD79	19.5924	0.334417	75.731	1.74313	0	2.59907
LD80	18.1349	0.727055	66.6465	0.0327088	0.0404244	14.4184
LD81	19.5647	0.294883	76.034	1.47278	0	2.63366
LD82	19.0299	0.199179	72.0739	0.504724	0.155724	8.03653
LD83	19.0309	0.109228	67.9189	0	0.665473	12.2755
LD84	18.3563	0.458432	69.4442	0.00143403	0.610035	11.1296
LD85	17.8499	0.830952	69.707	0.0111227	1.29644	10.3046
LD86	19.4251	0.200126	74.4693	0.700216	0.118446	5.08683
LD87	17.5092	1.01178	68.5403	0.00113687	1.24685	11.6908
LD88	17.9421	0.795236	71.2311	0	1.34755	8.68403
LD89	18.6154	0.246231	68.6306	0.177979	0.215139	12.1146
LD90	19.427	0.251162	74.9771	0.665114	0.172666	4.50699
LD91	17.9642	0.903472	69.486	0.0171432	0.75293	10.8763
LD92	17.7356	0.663117	66.6078	0.151615	0.295067	14.5467
LD93	18.7617	0.456118	71.1105	0.338379	0.340077	8.99316
LD94	17.6326	0.57824	63.8658	0	1.80356	16.1198
LD95	17.6735	0.802075	66.2256	0	0.999526	14.2993
LD96	19.1414	0.365451	72.7666	0.556921	0.398963	6.77069
LD97	17.8071	0.850658	68.2971	0.0513367	0.917671	12.0762
LD98	18.6753	0.606604	71.2117	0.192067	0.29436	9.01999
LD99	17.3975	1.05459	67.2214	0	0.905135	13.4214
LD100	17.2413	0.853519	65.5778	0	2.42662	13.9007
LD101	18.3285	0.593187	70.0452	0.0675258	0.493731	10.4718
LD102	18.7089	0.480526	69.6119	0.434466	0.28248	10.4818
LD103	18.6421	0.194764	68.7261	0.0597124	0.0654633	12.3119
LD104	17.2692	0.494882	66.5046	0	2.68056	13.0508
LD105	19.2356	0.266503	73.0178	0.21416	0.429629	6.83625
LD106	18.5239	0.408243	69.2444	0.0113127	0.327077	11.485
LD107	18.4975	0.726622	70.7009	0.0283358	0.267414	9.77921
LD108	18.7991	0	69.3942	0.522516	0.17513	11.1091
LD109	9.6342	23.1151	46.6518	9.67076	0	10.9281
LD110	9.57826	22.8581	45.2555	9.91031	0	12.3979
LD111	9.93613	22.9515	45.7385	11.8202	0	9.55364
LD112	9.59468	23.0282	45.7055	11.2881	0	10.3835
LD113	9.67922	22.4183	44.5775	11.8442	0	11.4807
LD114	9.45081	23.112	43.8642	11.6128	0	11.9602
LD115	9.64646	23.5027	45.8466	10.2065	0	10.7977
LD116	9.88676	24.2469	45.9766	11.5439	0	8.34587
LD117	9.18652	23.3352	44.1867	8.87608	0	14.4155
LD118	9.59919	23.4395	46.2336	10.1525	0	10.5753
LD119	9.3063	26.2361	48.3024	3.93852	0	12.2167
LD120	9.84092	24.032	45.573	11.9464	0	8.60766
LD121	9.72033	26.527	48.8998	6.06406	0.0503367	8.73847
LD122	9.68162	23.1697	45.0329	11.5775	0	10.5383
LD123	9.36979	22.1679	43.4656	11.0468	0	13.9499
LD124	9.5558	23.4639	44.7694	11.1324	0	11.0785
LD125	9.5069	24.0244	45.699	9.04845	0	11.7213
LD126	9.71584	24.2146	45.5295	10.893	0	9.64712
LD127	9.80131	23.7567	46.5756	10.9116	0	8.95476
LD128	9.88862	23.9717	46.246	11.883	0	8.01062
LD129	9.72361	23.7745	46.8593	9.88314	0	9.75944
LD130	9.76596	24.3599	47.3363	9.97773	0	8.56005
LD131	9.3033	22.3297	44.0018	10.741	0	13.6243
LD132	9.62661	23.3039	46.2753	8.89935	0	11.8949
LD133	9.79293	22.7632	44.3811	11.0793	0	11.9835
LD134	9.25876	22.2437	43.6828	10.5747	0	14.24
LD135	9.99547	24.7058	46.9142	10.74	0	7.64451
LD136	9.82551	23.5501	43.2718	12.4453	0	10.9072
LD137	9.11252	21.8205	42.7322	10.098	0	16.2368
LD138	9.35157	21.3751	42.9188	10.7587	0	15.5958
LD139	9.95525	23.0688	46.2227	11.7354	0	9.01795
LD140	10.0604	24.1107	46.1097	12.3521	0	7.36711
LD141	9.97945	24.6223	46.5961	11.5831	0.00990032	7.20907
LD142	9.76185	22.6971	45.4756	11.3782	0	10.6872
LD143	9.81087	23.073	45.7624	11.2986	0	10.0552
LD144	9.94627	23.755	46.0949	11.3595	0	8.84438
LD145	9.76012	24.3555	48.0391	8.59893	0	9.24642
LD146	9.89717	22.9224	45.5686	11.6601	0	9.95183
LD147	9.80908	23.6499	46.5096	11.1153	0	8.91609
LD148	10.1392	23.5952	46.1795	12.6263	0	7.45979
LD149	8.77343	14.6134	44.8848	14.4457	3.1985	14.0841
LD150	9.03631	15.828	54.7637	13.4107	0	6.96133
LD151	9.03232	16.0435	55.765	13.7026	0	5.45654
LD152	9.3293	16.6943	57.2496	14.4168	0	2.30996
LD153	9.27168	17.3359	56.5382	13.4778	0	3.37639
LD154	9.2253	16.3187	57.5573	13.8087	0	3.08994
LD155	9.28569	17.4008	57.507	13.2194	0	2.58715
LD156	9.1789	17.7655	57.1672	12.742	0	3.14641
LD157	8.70845	17.0712	56.9196	11.989	0	5.31179
LD158	9.23453	17.1991	57.7062	13.1062	0	2.75386
LD159	8.55831	16.0948	53.6294	12.2464	0	9.47098
LD160	9.07106	17.4968	56.7262	12.5077	0	4.19816
LD161	8.59014	16.3032	55.6565	12.8923	0	6.55793
LD162	9.11905	18.2866	56.3168	10.8727	0	5.40492
LD163	8.90065	16.5948	57.747	13.9888	0	2.76867
LD164	8.85478	16.0844	56.52	15.2124	0.00139258	3.32705
LD165	9.42633	17.6481	57.8748	12.9295	0	2.12124
LD166	8.65462	17.0083	54.3335	13.1148	0.00730177	6.88144
LD167	8.97227	16.3233	58.2314	13.0205	0	3.45257
LD168	8.84105	16.821	56.1341	13.1253	0.00754407	5.07107
LD169	8.19331	15.1199	54.787	15.3397	0.200718	6.35931
LD170	8.40795	16.0029	54.9509	13.3177	0	7.32049
LD171	7.68142	16.1975	51.1959	10.9283	0	13.9969
LD172	7.90735	15.9759	50.7035	10.1598	0	15.2535
LD173	7.57157	16.6921	49.266	10.1331	0	16.3372
LD174	8.89545	16.6552	56.2476	13.3606	0	4.8412
LD175	8.23975	16.3416	53.2472	12.8258	0	9.34571
LD176	7.96019	14.9737	48.1802	12.3843	0.342058	16.1596
LD177	8.57445	15.5542	53.9906	11.8189	0	10.0619
LD178	8.58296	16.0387	54.8396	13.7779	0	6.76081
LD179	8.70758	16.4001	57.651	14.1179	0	3.12344
LD180	8.7667	16.9223	55.2019	13.0357	0	6.07335
LD181	8.83907	16.3261	58.5269	14.7977	0	1.5101
LD182	9.04482	16.2783	58.5993	15.4391	0	0.638418
LD183	9.54388	18.7682	57.6093	11.7478	0	2.33078
LD184	9.16813	17.4906	58.5474	12.5613	0	2.23252
LD185	9.02219	17.0692	57.4513	12.0135	0	4.44385
LD186	9.3307	16.8691	58.4577	14.1465	0	1.19595
LD187	8.76147	16.9655	55.7419	14.2571	0	4.27399
LD188	9.26659	17.6516	57.3537	12.967	0	2.76108
LD189	9.84542	18.6022	59.4794	11.6478	0	0.425206
LD190	9.07255	15.2505	57.976	17.0868	0.139779	0.474367
LD191	8.64876	16.7952	54.4044	13.0871	0	7.06447
LD192	9.45328	16.2486	58.8419	14.4797	0	0.976435
LD193	9.29754	16.215	57.5913	14.2791	0	2.61708
LD194	9.42075	18.1346	59.8568	11.8849	0	0.702897
LD195	9.31405	15.9077	57.5788	14.6196	0	2.57977
LD196	8.07434	14.855	43.1137	17.8024	0.0357007	16.1189
LD197	8.02986	17.1549	44.7499	15.6508	0.00474154	14.4098
LD198	7.52083	14.1596	39.8929	18.2846	0.0436118	20.0985
LD199	7.89525	15.5219	41.687	18.8501	0.0388325	16.007
LD200	8.64702	14.2626	47.1013	17.1143	0	12.8747
LD201	7.93683	15.2108	43.4326	17.5724	0	15.8474
LD202	8.47808	16.1765	46.8374	17.3452	0.101064	11.0617
LD203	7.61279	17.9637	41.8402	13.1738	0.26876	19.1407
LD204	7.3823	16.0736	38.9116	12.8437	0.0737302	24.715
LD205	8.61403	16.6787	50.2215	15.9207	0.0823711	8.48261
LD206	8.47671	15.5748	48.2607	16.1489	0.404257	11.1347
LD207	8.30592	20.3351	51.6103	9.40707	3.36853e-05	10.3416
LD208	8.28293	13.9099	44.8458	16.9781	0.445208	15.538
LD209	9.19784	15.42	52.5266	19.4864	1.04616	2.32304
LD210	9.07804	19.4409	54.1193	8.31443	1.65268	7.3946
LD211	8.88759	14.9452	48.9526	19.7707	0.711354	6.73258
LD212	9.24361	14.3843	50.5469	20.0306	5.79466	0
LD213	9.72476	20.6677	53.3291	8.55508	3.55221	4.17114
LD214	9.10641	17.1114	54.3284	14.8109	0.80786	3.83501
LD215	8.69284	15.4137	47.3535	17.7701	0.633251	10.1366
LD216	7.52277	13.9874	40.9749	16.774	0.14069	20.6002
LD217	8.34069	17.131	46.1405	17.9227	0.0146748	10.4504
LD218	8.06427	15.9691	42.8725	19.0883	0.028567	13.9773
LD219	8.34472	16.2234	45.1016	19.9051	0.0136043	10.4116
LD220	7.45532	13.3541	37.7005	20.2795	0.0084938	21.2021
LD221	8.27116	18.5236	47.8765	13.0541	0	12.2746
LD222	8.22425	16.5656	44.112	19.9809	0	11.1174
LD223	7.45454	16.4117	40.0787	15.5939	0	20.4612
LD224	8.15998	15.3968	44.9789	17.7115	0	13.7528
LD225	8.16398	16.895	45.8675	17.0731	0	12.0005
LD226	7.65557	14.3008	40.7736	18.5309	0.0933928	18.6458
LD227	8.27132	13.763	46.7348	17.3184	0.437126	13.4753
LD228	7.83738	15.7563	43.5445	15.9082	0.0792081	16.8743
LD229	9.4953	14.8727	57.8195	15.8129	1.99956	0

## Sheet: Figure 5e
Figure 5e: Average composition of LDs under OL-feed
	Alkyne Cholesterol	Cholesterol	Oleate	Polyunsaturated Lipid	Polar Lipid	Protein	Total
Oleate Feed	16.5147	0.947367	64.4421	1.42072	0.83596	15.8391	100

## Sheet: Figure 5f
Figure 5f: Average composition of LDs under CH-feed
	Alkyne Cholesterol	Cholesterol	Oleate	Polyunsaturated Lipid	Polar Lipid	Protein	Total
Cholesterol Feed	8.97224	18.5993	49.503	13.2461	0.624635	9.05322	99.9984
